# Supplementary material for: Intrinsic immune evasion patterns predict temozolomide sensitivity and immunotherapy response in lower-grade gliomas
Source: BMC Cancer. 2022 Sep 12;22:973. doi: 10.1186/s12885-022-09984-5 (PMC9465887; doi:10.1186/s12885-022-09984-5)
Supplement: Supplementary file 7 — Additional file 7. R codes. [file 12885_2022_9984_MOESM7_ESM.zip]

Archive with 20 entries (19 files):
- R codes/
- R codes/3DPCA.R
- R codes/DEGs.R
- R codes/GENVIR.R
- R codes/GO.R
- R codes/GSVA.R
- R codes/IEscore.R
- R codes/LASSO.R
- R codes/Survival.R
- R codes/TIDE.R
- R codes/TME score.R
- R codes/boxplot.R
- R codes/cluster.R
- R codes/corrolaton.R
- R codes/cox.R
- R codes/cut_off.R
- R codes/drugs.R
- R codes/sankey.R
- R codes/ssGSEA.R
- R codes/timeROC.R
