# Supplementary material for: Intrinsic immune evasion patterns predict temozolomide sensitivity and immunotherapy response in lower-grade gliomas
Source: BMC Cancer. 2022 Sep 12;22:973. doi: 10.1186/s12885-022-09984-5 (PMC9465887; doi:10.1186/s12885-022-09984-5)
Supplement: Supplementary file 7 — Additional file 7. R codes. [file 12885_2022_9984_MOESM7_ESM.zip › R codes/3DPCA.R]

library(tidyverse)
tpm = read.table("symbol.txt", header = T, row.names = 1, check.names = F)
matrix = t(tpm)
expr_df <- as.data.frame(matrix)
expr_df[1:3,1:4]
meta_df <- read.csv(file='easy_input_meta.csv', row.names = 1,
                    header = TRUE, sep=",",stringsAsFactors = FALSE)
head(meta_df, n=3) 

pca.results <- prcomp(expr_df, center = TRUE, scale. = FALSE)

library(pca3d)
pca3d( pca.results, group= meta_df$group,
       fancy= F, 
       axes.color= "white", new= TRUE )
pca3d( pca.results, group= meta_df$group,
       show.ellipses = T,
       #fancy= TRUE, 
       axes.color= "white", new= TRUE )

snapshotPCA3d("PCA3d_2.png")
