# Supplementary material for: Intrinsic immune evasion patterns predict temozolomide sensitivity and immunotherapy response in lower-grade gliomas
Source: BMC Cancer. 2022 Sep 12;22:973. doi: 10.1186/s12885-022-09984-5 (PMC9465887; doi:10.1186/s12885-022-09984-5)
Supplement: Supplementary file 7 — Additional file 7. R codes. [file 12885_2022_9984_MOESM7_ESM.zip › R codes/DEGs.R]

library(tidyverse)
LGG_counts <- read_tsv("TCGA-LGG.htseq_counts.tsv")
gencode.v22.annotation <- read_tsv("gencode.v22.annotation")
LGG_counts_anno <- merge(LGG_counts,gencode.v22.annotation,by="Ensembl_ID")

LGG_mRNA <- read_tsv("gene.txt")

LGG_mRNA_counts_anno <- merge(LGG_mRNA,LGG_counts_anno,by="gene")

write_tsv(LGG_mRNA_counts_anno,"LGG_counts.txt")

###

C1C2_counts <- read_tsv("C1_C2counts.txt")
 
C1C2_counts <- C1C2_counts[!duplicated(C1C2_counts$gene), ] %>% 
  column_to_rownames("gene") %>% 
  mutate(across(.cols = where(is.numeric), 
                .fns = ~ round(2^.x-1, digits = 0)))

C2C3_counts <- read_tsv("C2_C3counts.txt")

C2C3_counts <- C2C3_counts[!duplicated(C2C3_counts$gene), ] %>% 
  column_to_rownames("gene") %>% 
  mutate(across(.cols = where(is.numeric), 
                .fns = ~ round(2^.x-1, digits = 0)))

C1C3_counts <- read_tsv("C1_C3counts.txt")

C1C3_counts <- C1C3_counts[!duplicated(C1C3_counts$gene), ] %>% 
  column_to_rownames("gene") %>% 
  mutate(across(.cols = where(is.numeric), 
                .fns = ~ round(2^.x-1, digits = 0)))

#DEseq2
library(DESeq2)  

metadata12 <- read_tsv('metadata_C1C2.txt')
metadata23 <- read_tsv('metadata_C2C3.txt')
metadata13 <- read_tsv('metadata_C1C3.txt')

group12 <- metadata12$group %>% as.factor()
group23 <- metadata23$group %>% as.factor()
group13 <- metadata13$group %>% as.factor()

##
table(is.na(C2C3_counts))
C1C3_counts_omit <- na.omit(C1C3_counts)
table(is.na(C1C3_counts_omit))

colData = data.frame(sample_id = colnames(C2C3_counts), group = group23)


DDS <- DESeq2::DESeqDataSetFromMatrix(C2C3_counts,
                                      colData = metadata23,
                                      design = ~ group)

vst <- DESeq2::vst(DDS)

DDS2 <- DESeq(DDS)

resultsNames(DDS2)

res <- results(DDS2)

res_deseq2 <- as.data.frame(res)%>%
  rownames_to_column("gene_id")%>%
  arrange(padj)

res2 <- res_deseq2%>%
  dplyr::select(gene_id, log2FoldChange, padj)

write_tsv(res2, "C2_C3_DEGs.txt")
