# Supplementary material for: Intrinsic immune evasion patterns predict temozolomide sensitivity and immunotherapy response in lower-grade gliomas
Source: BMC Cancer. 2022 Sep 12;22:973. doi: 10.1186/s12885-022-09984-5 (PMC9465887; doi:10.1186/s12885-022-09984-5)
Supplement: Supplementary file 7 — Additional file 7. R codes. [file 12885_2022_9984_MOESM7_ESM.zip › R codes/GENVIR.R]

library(GenVisR)
library(tidyverse)
require(maftools) 
library(rjson) 
library(reshape2)
Mutation_laod <- write.csv(laml@variants.per.sample,"Mutation_laod.csv")

laml = read.maf(maf = 'TCGA.ACC.mutect.81ac2c46-37db-4dcd-923a-061a7ae626a3.DR-10.0.somatic.maf')

mutation_data=read.table(file="laml.txt", header=TRUE, sep="\t")

mutation=mutation_data[,c(1,5,9,16)]

samples_to_plot <- c('TCGA-HT-7856-01A-11D-2395-08',
                     'TCGA-P5-A5EV-01A-11D-A27K-08',
                     'TCGA-DB-A64L-01A-11D-A29Q-08',
                     'TCGA-HT-7688-01A-11D-2253-08',
                     'TCGA-S9-A6WH-01A-12D-A33T-08',
                     'TCGA-S9-A6TS-01A-12D-A33T-08',
                     'TCGA-DH-A7UR-01A-11D-A33T-08',
                     'TCGA-E1-5307-01A-01D-1893-08',
                     'TCGA-S9-A7QZ-01A-12D-A34J-08',
                     'TCGA-DU-7306-01A-11D-2086-08',
                     'TCGA-S9-A6WL-01A-21D-A33T-08',
                     'TCGA-DB-5281-01A-01D-1468-08',
                     'TCGA-DU-8167-01A-11D-2253-08',
                     'TCGA-DU-A6S8-01A-12D-A32B-08',
                     'TCGA-IK-8125-01A-11D-2253-08',
                     'TCGA-FG-A6IZ-01A-11D-A31L-08',
                     'TCGA-HT-A619-01A-11D-A29Q-08',
                     'TCGA-HT-7475-01A-11D-2024-08',
                     'TCGA-HT-A74H-01A-11D-A32B-08',
                     'TCGA-DU-6399-01A-12D-1705-08',
                     'TCGA-DU-7300-01A-21D-2086-08',
                     'TCGA-DU-8168-01A-11D-2253-08',
                     'TCGA-FG-7643-01A-11D-2086-08',
                     'TCGA-DH-A66D-01A-11D-A31L-08',
                     'TCGA-DU-6400-01A-12D-1705-08',
                     'TCGA-QH-A6X9-01A-12D-A32B-08',
                     'TCGA-S9-A89V-01A-11D-A36O-08',
                     'TCGA-DH-A7UU-01A-12D-A34A-08',
                     'TCGA-DU-A5TW-01A-11D-A289-08',
                     'TCGA-CS-5390-01A-02D-1468-08',
                     'TCGA-DH-A66B-01A-11D-A29Q-08',
                     'TCGA-FG-7636-01A-11D-2086-08',
                     'TCGA-HT-7616-01A-11D-2253-08',
                     'TCGA-HT-7689-01A-11D-2253-08',
                     'TCGA-QH-A6CW-01A-11D-A32B-08',
                     'TCGA-TM-A84H-01A-11D-A36O-08',
                     'TCGA-DB-A64W-01A-11D-A29Q-08',
                     'TCGA-DU-A76R-01A-11D-A32B-08',
                     'TCGA-HT-7470-01A-12D-2086-08',
                     'TCGA-HT-7604-01A-11D-2086-08',
                     'TCGA-P5-A72W-01A-11D-A32B-08',
                     'TCGA-DB-5275-01A-01D-1468-08',
                     'TCGA-DB-5277-01A-01D-1468-08',
                     'TCGA-DB-5279-01A-01D-1468-08',
                     'TCGA-DU-5855-01A-11D-1705-08',
                     'TCGA-DU-5874-01A-11D-1705-08',
                     'TCGA-DU-7302-01A-11D-2086-08',
                     'TCGA-DU-A5TR-01A-11D-A289-08',
                     'TCGA-FG-5965-01B-11D-1893-08',
                     'TCGA-HT-7687-01A-11D-2253-08',
                     'TCGA-E1-5318-01A-01D-1468-08',
                     'TCGA-FG-5962-01B-11D-1893-08',
                     'TCGA-HW-7490-01A-11D-2024-08',
                     'TCGA-S9-A6WQ-01A-12D-A34A-08',
                     'TCGA-WH-A86K-01A-11D-A36O-08',
                     'TCGA-CS-6666-01A-11D-1893-08',
                     'TCGA-DB-5274-01A-01D-1468-08',
                     'TCGA-DB-A4XH-01A-11D-A27K-08',
                     'TCGA-DU-6410-01A-11D-1893-08',
                     'TCGA-DU-A5TS-01A-11D-A289-08',
                     'TCGA-E1-5319-01A-01D-1893-08',
                     'TCGA-FG-5964-01A-11D-1705-08',
                     'TCGA-FG-A60J-01A-11D-A289-08',
                     'TCGA-FG-A711-01A-21D-A33T-08',
                     'TCGA-S9-A6TV-01A-12D-A34J-08',
                     'TCGA-S9-A7QY-01A-11D-A34A-08',
                     'TCGA-TM-A7CF-01A-11D-A32B-08',
                     'TCGA-DU-7015-01A-11D-2024-08',
                     'TCGA-DU-A7TA-01A-11D-A33T-08',
                     'TCGA-HT-7677-01A-11D-2253-08',
                     'TCGA-HT-8105-01A-11D-2395-08',
                     'TCGA-HT-A615-01A-11D-A29Q-08',
                     'TCGA-S9-A6WP-01A-12D-A34A-08',
                     'TCGA-VM-A8C8-01A-11D-A36O-08',
                     'TCGA-E1-A7YO-01A-11D-A34A-08',
                     'TCGA-HT-7694-01A-11D-2253-08',
                     'TCGA-HT-7884-01B-11D-2395-08',
                     'TCGA-HT-8109-01A-11D-2395-08',
                     'TCGA-HW-A5KJ-01A-12D-A27K-08',
                     'TCGA-S9-A6WN-01A-12D-A33T-08',
                     'TCGA-TM-A7C4-01A-11D-A32B-08',
                     'TCGA-TM-A7CA-01A-21D-A33T-08',
                     'TCGA-DB-A75L-01A-11D-A32B-08',
                     'TCGA-DH-A7US-01A-11D-A33T-08',
                     'TCGA-DU-7018-01A-11D-2024-08',
                     'TCGA-DU-7309-01A-11D-2086-08',
                     'TCGA-DU-8164-01A-11D-2253-08',
                     'TCGA-HT-7684-01A-11D-2253-08',
                     'TCGA-HT-7855-01A-11D-2395-08',
                     'TCGA-S9-A6TX-01A-21D-A32B-08',
                     'TCGA-S9-A6U6-01A-12D-A33T-08',
                     'TCGA-VW-A7QS-01A-12D-A33T-08',
                     'TCGA-CS-6670-01A-11D-1893-08',
                     'TCGA-DB-A4XD-01A-11D-A27K-08',
                     'TCGA-DB-A75K-01A-11D-A32B-08',
                     'TCGA-DH-5144-01A-01D-1468-08',
                     'TCGA-DU-A7TB-01A-11D-A33T-08',
                     'TCGA-FG-8185-01A-11D-2253-08',
                     'TCGA-FG-A4MY-01A-11D-A26M-08',
                     'TCGA-P5-A5F4-01A-11D-A289-08',
                     'TCGA-R8-A6MO-01A-11D-A33T-08',
                     'TCGA-VV-A829-01A-21D-A36O-08',
                     'TCGA-WY-A858-01A-11D-A36O-08',
                     'TCGA-DH-A66G-01A-21D-A31L-08',
                     'TCGA-DH-A7UV-01A-12D-A34A-08',
                     'TCGA-DU-5849-01A-11D-1705-08',
                     'TCGA-E1-5302-01A-01D-1468-08',
                     'TCGA-FG-A710-01A-12D-A33T-08',
                     'TCGA-HT-7693-01A-11D-2253-08',
                     'TCGA-HT-A5R9-01A-11D-A289-08',
                     'TCGA-HT-A614-01A-11D-A29Q-08',
                     'TCGA-P5-A733-01A-11D-A32B-08',
                     'TCGA-QH-A65R-01A-21D-A31L-08',
                     'TCGA-QH-A65Z-01A-11D-A29Q-08',
                     'TCGA-QH-A6CZ-01A-11D-A32B-08',
                     'TCGA-S9-A7QW-01A-11D-A34A-08',
                     'TCGA-DH-5142-01A-01D-1468-08',
                     'TCGA-DU-6397-01A-11D-1705-08',
                     'TCGA-DU-7304-01A-12D-2086-08',
                     'TCGA-DU-A5TP-01A-11D-A289-08',
                     'TCGA-FG-6690-01A-11D-1893-08',
                     'TCGA-HT-7481-01A-11D-2024-08',
                     'TCGA-HT-7875-01A-11D-2395-08',
                     'TCGA-HW-8321-01A-11D-2395-08',
                     'TCGA-P5-A5F2-01A-11D-A289-08',
                     'TCGA-S9-A6WO-01A-21D-A34A-08',
                     'TCGA-S9-A7R3-01A-11D-A34J-08',
                     'TCGA-TM-A84M-01A-11D-A36O-08',
                     'TCGA-DB-A4XF-01A-11D-A27K-08',
                     'TCGA-DH-5143-01A-01D-1468-08',
                     'TCGA-E1-5303-01A-01D-1468-08',
                     'TCGA-FG-7637-01A-11D-2086-08',
                     'TCGA-HT-7467-01A-11D-2024-08',
                     'TCGA-HT-7478-01A-11D-2024-08',
                     'TCGA-HT-7611-01A-11D-2395-08',
                     'TCGA-P5-A5F0-01A-11D-A289-08',
                     'TCGA-R8-A73M-01A-11D-A32B-08',
                     'TCGA-S9-A6TW-01A-12D-A32B-08',
                     'TCGA-S9-A7IY-01A-11D-A34A-08',
                     'TCGA-TM-A84G-01A-11D-A36O-08',
                     'TCGA-DB-A4XB-01A-11D-A26M-08',
                     'TCGA-DB-A64P-01A-11D-A29Q-08',
                     'TCGA-DB-A64V-01A-11D-A29Q-08',
                     'TCGA-DU-6394-01A-11D-1705-08',
                     'TCGA-DU-A6S3-01A-12D-A32B-08',
                     'TCGA-E1-5305-01A-01D-1893-08',
                     'TCGA-HT-7605-01A-11D-2086-08',
                     'TCGA-P5-A72Z-01A-11D-A32B-08',
                     'TCGA-TM-A7C5-01A-11D-A32B-08',
                     'TCGA-TM-A84Q-01A-11D-A36O-08',
                     'TCGA-DU-5871-01A-12D-1705-08',
                     'TCGA-DU-5872-01A-11D-1705-08',
                     'TCGA-DU-6393-01A-11D-1705-08',
                     'TCGA-DU-7008-01A-11D-2024-08',
                     'TCGA-DU-7019-01A-11D-2024-08',
                     'TCGA-DU-8166-01A-11D-2253-08',
                     'TCGA-F6-A8O4-01A-11D-A36O-08',
                     'TCGA-FG-8182-01A-11D-2253-08',
                     'TCGA-FG-8186-01A-11D-2253-08',
                     'TCGA-HT-7607-01A-11D-2086-08',
                     'TCGA-HT-7874-01A-11D-2395-08',
                     'TCGA-HT-7902-01A-12D-2395-08',
                     'TCGA-HT-8013-01A-11D-2395-08',
                     'TCGA-HW-8322-01A-11D-2395-08',
                     'TCGA-QH-A6X5-01A-12D-A32B-08',
                     'TCGA-S9-A6TZ-01A-21D-A32B-08',
                     'TCGA-S9-A7IZ-01A-11D-A34A-08',
                     'TCGA-CS-5394-01A-01D-1468-08',
                     'TCGA-CS-6667-01A-12D-2024-08',
                     'TCGA-DB-A75M-01A-11D-A32B-08',
                     'TCGA-FG-7641-01B-11D-2253-08',
                     'TCGA-FG-8188-01A-11D-2253-08',
                     'TCGA-FG-A4MX-01A-11D-A26M-08',
                     'TCGA-HT-7479-01A-11D-2024-08',
                     'TCGA-HT-7873-01B-11D-2395-08',
                     'TCGA-HW-8320-01A-11D-2395-08',
                     'TCGA-QH-A65X-01A-11D-A32B-08',
                     'TCGA-S9-A7J3-01A-21D-A34J-08',
                     'TCGA-S9-A7QX-01A-11D-A34A-08',
                     'TCGA-VM-A8CA-01A-11D-A36O-08',
                     'TCGA-W9-A837-01A-11D-A36O-08',
                     'TCGA-DB-A4X9-01A-11D-A26M-08',
                     'TCGA-DB-A4XE-01A-11D-A27K-08',
                     'TCGA-DU-6542-01A-11D-1893-08',
                     'TCGA-DU-A6S7-01A-21D-A32B-08',
                     'TCGA-FG-A60L-01A-12D-A31L-08',
                     'TCGA-HT-7480-01A-11D-2086-08',
                     'TCGA-HT-7609-01A-11D-2086-08',
                     'TCGA-HT-A5R5-01A-11D-A289-08',
                     'TCGA-HT-A5R7-01A-11D-A289-08',
                     'TCGA-QH-A6X8-01A-12D-A32B-08',
                     'TCGA-R8-A6MK-01A-11D-A32B-08',
                     'TCGA-S9-A6U2-01A-21D-A33T-08',
                     'TCGA-S9-A6U8-01A-21D-A33T-08',
                     'TCGA-VM-A8CB-01A-11D-A36O-08',
                     'TCGA-CS-4942-01A-01D-1468-08',
                     'TCGA-CS-4943-01A-01D-1468-08',
                     'TCGA-DH-5141-01A-01D-1468-08',
                     'TCGA-DU-6401-01A-11D-1705-08',
                     'TCGA-DU-A7TC-01A-21D-A34J-08',
                     'TCGA-EZ-7264-01A-11D-2024-08',
                     'TCGA-FG-A713-01A-11D-A32B-08',
                     'TCGA-HT-7603-01A-21D-2086-08',
                     'TCGA-HT-7690-01A-11D-2253-08',
                     'TCGA-HT-8563-01A-11D-2395-08',
                     'TCGA-HT-A74J-01A-12D-A32B-08',
                     'TCGA-P5-A730-01A-11D-A32B-08',
                     'TCGA-QH-A65V-01A-11D-A29Q-08',
                     'TCGA-S9-A6UB-01A-21D-A33T-08',
                     'TCGA-S9-A7R4-01A-12D-A34J-08',
                     'TCGA-S9-A7R7-01A-11D-A34J-08',
                     'TCGA-TM-A84T-01A-11D-A36O-08',
                     'TCGA-DU-7299-01A-21D-2024-08',
                     'TCGA-DU-8162-01A-21D-2253-08',
                     'TCGA-E1-5322-01A-01D-1468-08',
                     'TCGA-FG-A60K-01A-11D-A29Q-08',
                     'TCGA-HT-7476-01A-11D-2024-08',
                     'TCGA-HT-7692-01A-12D-2253-08',
                     'TCGA-HT-8012-01A-11D-2395-08',
                     'TCGA-HW-A5KL-01A-11D-A27K-08',
                     'TCGA-P5-A5EX-01A-12D-A289-08',
                     'TCGA-QH-A6X3-01A-21D-A32B-08',
                     'TCGA-S9-A6WI-01A-21D-A33T-08',
                     'TCGA-CS-5393-01A-01D-1468-08',
                     'TCGA-DB-A4XC-01A-11D-A26M-08',
                     'TCGA-DU-5851-01A-13D-1893-08',
                     'TCGA-DU-5853-01A-11D-1893-08',
                     'TCGA-F6-A8O3-01A-11D-A36O-08',
                     'TCGA-HT-7854-01A-11D-2253-08',
                     'TCGA-HT-A74O-01A-11D-A32B-08',
                     'TCGA-QH-A6X4-01A-51D-A32B-08',
                     'TCGA-R8-A6ML-01A-11D-A32B-08',
                     'TCGA-S9-A7J1-01A-21D-A34J-08',
                     'TCGA-CS-4944-01A-01D-1468-08',
                     'TCGA-DB-5280-01A-01D-1468-08',
                     'TCGA-DB-A64Q-01A-11D-A29Q-08',
                     'TCGA-DU-6395-01A-12D-1705-08',
                     'TCGA-DU-6407-01A-13D-1705-08',
                     'TCGA-FG-6689-01A-11D-1893-08',
                     'TCGA-FG-8191-01A-11D-2253-08',
                     'TCGA-FN-7833-01A-11D-2086-08',
                     'TCGA-HT-7608-01A-11D-2086-08',
                     'TCGA-HT-8018-01A-11D-2395-08',
                     'TCGA-HT-8113-01A-11D-2395-08',
                     'TCGA-HT-8114-01A-11D-2395-08',
                     'TCGA-P5-A5ET-01A-11D-A27K-08',
                     'TCGA-QH-A86X-01A-11D-A36O-08',
                     'TCGA-TM-A84F-01A-11D-A36O-08',
                     'TCGA-TM-A84L-01A-11D-A36O-08',
                     'TCGA-CS-6290-01A-11D-1705-08',
                     'TCGA-CS-6668-01A-11D-1893-08',
                     'TCGA-DB-5270-01A-02D-1468-08',
                     'TCGA-DB-A4XG-01A-11D-A27K-08',
                     'TCGA-DB-A64O-01A-11D-A29Q-08',
                     'TCGA-DU-7009-01A-11D-2024-08',
                     'TCGA-DU-7011-01A-11D-2024-08',
                     'TCGA-DU-7294-01A-11D-2024-08',
                     'TCGA-E1-A7YW-01A-11D-A34J-08',
                     'TCGA-HT-7473-01A-11D-2024-08',
                     'TCGA-HT-7858-01A-11D-2395-08',
                     'TCGA-HT-A616-01A-11D-A29Q-08',
                     'TCGA-HT-A617-01A-11D-A29Q-08',
                     'TCGA-HW-7489-01A-11D-2024-08',
                     'TCGA-HW-A5KM-01A-11D-A27K-08',
                     'TCGA-QH-A65S-01A-11D-A29Q-08',
                     'TCGA-QH-A870-01A-11D-A36O-08',
                     'TCGA-S9-A6TY-01A-12D-A32B-08',
                     'TCGA-S9-A6U9-01A-11D-A32B-08',
                     'TCGA-S9-A7R1-01A-12D-A34J-08',
                     'TCGA-DB-A75O-01A-11D-A32B-08',
                     'TCGA-DH-A66F-01A-11D-A29Q-08',
                     'TCGA-DH-A7UT-01A-12D-A34A-08',
                     'TCGA-FG-A6J1-01A-11D-A31L-08',
                     'TCGA-HT-7474-01A-11D-2024-08',
                     'TCGA-P5-A5F1-01A-11D-A289-08',
                     'TCGA-QH-A6CS-01A-11D-A31L-08',
                     'TCGA-S9-A6U5-01A-12D-A33T-08',
                     'TCGA-S9-A6WG-01A-11D-A33T-08',
                     'TCGA-DU-6408-01A-11D-1705-08',
                     'TCGA-DU-A7T8-01A-21D-A34J-08',
                     'TCGA-E1-5311-01A-01D-1468-08',
                     'TCGA-E1-A7Z6-01A-11D-A34J-08',
                     'TCGA-FG-7634-01A-11D-2086-08',
                     'TCGA-FG-A70Y-01A-12D-A34J-08',
                     'TCGA-HT-7620-01A-11D-2253-08',
                     'TCGA-HT-A5RB-01A-11D-A289-08',
                     'TCGA-HW-7487-01A-11D-2024-08',
                     'TCGA-HW-7495-01A-11D-2024-08',
                     'TCGA-QH-A6CU-01A-11D-A31L-08',
                     'TCGA-QH-A6CY-01A-11D-A32B-08',
                     'TCGA-S9-A6U1-01A-21D-A33T-08',
                     'TCGA-S9-A7IQ-01A-21D-A34A-08',
                     'TCGA-CS-4938-01B-11D-1893-08',
                     'TCGA-DB-5273-01A-01D-1468-08',
                     'TCGA-DB-5276-01A-01D-1468-08',
                     'TCGA-DB-A64R-01A-11D-A29Q-08',
                     'TCGA-DU-A6S2-01A-21D-A32B-08',
                     'TCGA-FG-7638-01B-11D-2086-08',
                     'TCGA-FG-A4MT-01A-11D-A26M-08',
                     'TCGA-HT-7472-01A-11D-2024-08',
                     'TCGA-HT-7610-01A-21D-2086-08',
                     'TCGA-HT-8108-01A-11D-2395-08',
                     'TCGA-HT-A4DV-01A-11D-A26M-08',
                     'TCGA-P5-A5EW-01A-11D-A27K-08',
                     'TCGA-S9-A6TU-01A-12D-A32B-08',
                     'TCGA-TM-A84C-01A-11D-A36O-08',
                     'TCGA-TM-A84S-01A-11D-A36O-08',
                     'TCGA-DU-8163-01A-11D-2253-08',
                     'TCGA-FG-8187-01A-11D-2253-08',
                     'TCGA-HT-7468-01A-11D-2024-08',
                     'TCGA-HT-7485-01A-11D-2024-08',
                     'TCGA-HT-7695-01A-11D-2253-08',
                     'TCGA-HT-7877-01A-11D-2395-08',
                     'TCGA-HT-7879-01A-11D-2395-08',
                     'TCGA-HW-7491-01A-11D-2024-08',
                     'TCGA-HT-7471-01A-11D-2253-08',
                     'TCGA-HT-7602-01A-21D-2086-08',
                     'TCGA-HT-7676-01A-11D-2395-08',
                     'TCGA-HT-8111-01A-11D-2395-08',
                     'TCGA-DB-A4XA-01A-11D-A26M-08',
                     'TCGA-DU-5870-01A-11D-1705-08',
                     'TCGA-DU-A6S6-01A-21D-A32B-08',
                     'TCGA-FG-6691-01A-11D-1893-08',
                     'TCGA-HT-7483-01A-11D-2024-08',
                     'TCGA-HT-7681-01A-11D-2395-08',
                     'TCGA-HT-8010-01A-11D-2395-08',
                     'TCGA-VV-A86M-01A-11D-A36O-08',
                     'TCGA-DU-6404-01A-11D-1705-08',
                     'TCGA-DU-A7TG-01A-21D-A34J-08',
                     'TCGA-VM-A8CE-01A-11D-A36O-08',
                     'TCGA-DB-A64S-01A-11D-A29Q-08',
                     'TCGA-DB-A64U-01A-11D-A29Q-08',
                     'TCGA-HT-7881-01A-11D-2395-08',
                     'TCGA-P5-A72X-01A-11D-A32B-08',
                     'TCGA-QH-A6XA-01A-12D-A32B-08',
                     'TCGA-S9-A6WE-01A-12D-A33T-08',
                     'TCGA-S9-A7J2-01A-11D-A34A-08',
                     'TCGA-HW-7486-01A-11D-2024-08',
                     'TCGA-KT-A74X-01A-11D-A32B-08',
                     'TCGA-HT-A61A-01A-11D-A29Q-08',
                     'TCGA-DB-5278-01A-01D-1468-08',
                     'TCGA-HT-7880-01A-11D-2395-08',
                     'TCGA-VM-A8CH-01A-12D-A36O-08',
                     'TCGA-TM-A84R-01A-21D-A36O-08',
                     'TCGA-VM-A8C9-01A-11D-A36O-08',
                     'TCGA-FG-8189-01B-11D-A289-08',
                     'TCGA-HT-7691-01A-11D-2253-08',
                     'TCGA-HT-8558-01A-21D-2395-08',
                     'TCGA-DB-A75P-01A-11D-A32B-08',
                     'TCGA-HT-8015-01B-11D-A289-08',
                     'TCGA-P5-A5EY-01A-11D-A27K-08',
                     'TCGA-HT-7680-01A-11D-2253-08',
                     'TCGA-HT-8107-01A-13D-2395-08',
                     'TCGA-P5-A5F6-01A-11D-A289-08',
                     'TCGA-CS-6669-01A-11D-1893-08')

clinical = read_tsv("clinical.txt")
clinical <- melt(clinical, id.vars = c("sample"))
col = c(Female = "indianred", Male = "indianred1", `Grade II` ="thistle",
        `Grade III` ="thistle1",W = "lightblue4", M2 = "lightblue3", 
        M1 = "lightblue2", N = "grey48",
        younger = "peachpuff3", Elder = "peachpuff1")

pdf("oncoplotTop_low.pdf",width = 20,height = 17)
waterfall(mutation,
          maxGenes = 25, 
          clinData = clinical,
          clinVarCol = col,
          clinLegCol = 2,
          plotSamples = samples_to_plot,
          mainRecurCutoff = 0.03)
dev.off()
