# Supplementary material for: Intrinsic immune evasion patterns predict temozolomide sensitivity and immunotherapy response in lower-grade gliomas
Source: BMC Cancer. 2022 Sep 12;22:973. doi: 10.1186/s12885-022-09984-5 (PMC9465887; doi:10.1186/s12885-022-09984-5)
Supplement: Supplementary file 7 — Additional file 7. R codes. [file 12885_2022_9984_MOESM7_ESM.zip › R codes/GO.R]

#Ê¹ÓÃ¹úÄÚ¾µÏñ°²×°°ü

library(clusterProfiler)
library(AnnotationHub)
library(AnnotationDbi)
library(GOplot)
library(ggplot2)

Sys.setenv(LANGUAGE = "en") 
options(stringsAsFactors = FALSE) 

#
ego <- read.csv("enrichGO_output.csv", header = T)
ego[1,]

go <- data.frame(Category = "BP",
                 ID = ego$ID,
                 Term = ego$Description, 
                 Genes = gsub("/", ", ", ego$geneID), 
                 adj_pval = ego$p.adjust)

id.fc <- read.csv("easy_input_Mm.csv", as.is = T)
head(id.fc)

genelist <- data.frame(ID = id.fc$genes, logFC = id.fc$log2fc)   


#
circ <- circle_dat(go, genelist)
head(circ)

circ.gsym <- circ
head(circ.gsym)

n = 15 

chord <- chord_dat(circ, genelist, go$ID[1:n])
head(chord)

mycol <- c("#223D6C","#D20A13","#FFD121","#088247","#58CDD9","#7A142C","#5D90BA","#431A3D","#91612D","#6E568C","#E0367A","#D8D155","#64495D","#7CC767")

GOCluster(circ.gsym, go$ID[1:n], 
          #clust.by = 'logFC', 
          clust.by = 'term', 
          lfc.col = c('darkgoldenrod1', 'black', 'cyan1'), 
          lfc.space = 0.05,
          lfc.width = 0.01, 
          term.col = mycol[1:n], 
          term.space = 0.05, 
          term.width = 0.7) 
ggsave("GOCluster.pdf", width = 12, height = 14)
