# Supplementary material for: Intrinsic immune evasion patterns predict temozolomide sensitivity and immunotherapy response in lower-grade gliomas
Source: BMC Cancer. 2022 Sep 12;22:973. doi: 10.1186/s12885-022-09984-5 (PMC9465887; doi:10.1186/s12885-022-09984-5)
Supplement: Supplementary file 7 — Additional file 7. R codes. [file 12885_2022_9984_MOESM7_ESM.zip › R codes/GSVA.R]

#options("repos"= c(CRAN="https://mirrors.tuna.tsinghua.edu.cn/CRAN/"))
#options(BioC_mirror="http://mirrors.ustc.edu.cn/bioc/")
#install.packages("msigdbr")

library(msigdbr)

library(dplyr)
library(data.table)
library(GSVA)
library(limma)
library(stringr)
library(ggplot2)

Sys.setenv(LANGUAGE = "en") 
options(stringsAsFactors = FALSE) 

msigdbr_show_species()

h <- msigdbr(species = "Homo sapiens", 
             category = "C5") 
h <- select(h, gs_name, gene_symbol) %>% 
  as.data.frame %>% 
  split(., .$gs_name) %>% 
  lapply(., function(x)(x$gene_symbol)) 
gs <- lapply(h, unique)

count <- table(unlist(gs))
keep <- names(which(table(unlist(gs)) < 2))
gs <- lapply(gs, function(x) intersect(keep, x))

gs <- gs[lapply(gs, length) > 0]

save(gs, file = "C5.gs.RData")

(load("C5.gs.RData"))

gsym.expr <- read.csv("easy_input_expr.csv", row.names = 1)
head(gsym.expr)

gsva_es <- gsva(as.matrix(gsym.expr), gs)

write.csv(gsva_es, "gsva_output.csv", quote = F)

library(tidyverse)
group_list <- read_tsv("groupC12.txt")
group_list <- as.data.frame(group_list)
head(group_list)

design <- model.matrix(~ 0 + factor(group_list$group))
colnames(design) <- levels(factor(group_list$group))
rownames(design) <- colnames(gsva_es)
design

contrast.matrix <- makeContrasts(Cluster2-Cluster1, levels = design)

# 
fit <- lmFit(gsva_es, design)
fit2 <- contrasts.fit(fit, contrast.matrix)
fit2 <- eBayes(fit2)
x <- topTable(fit2, coef = 1, n = Inf, adjust.method = "BH", sort.by = "P")
head(x)

write.csv(x, "gsva_limma.csv", quote = F)

pathway <- str_replace(row.names(x), "C5_", "")
df <- data.frame(ID = pathway, score = x$t)
write.csv(df, "easy_input2_for39bar.csv", quote = F, row.names = F)

df <- read.csv("easy_input2_for39bar.csv")
head(df)

#
cutoff <- 1
df$group <- cut(df$score, breaks = c(-Inf, -cutoff, cutoff, Inf),labels = c(1,2,3))

#
sortdf <- df[order(df$score),]
sortdf$ID <- factor(sortdf$ID, levels = sortdf$ID)
head(sortdf)

ggplot(sortdf, aes(ID, score, fill = group)) + geom_bar(stat = 'identity') + 
  coord_flip() + 
  scale_fill_manual(values = c('#B4CDCD', 'snow3', '#FFA07A'), guide = FALSE) + 
  geom_hline(yintercept = c(-cutoff,cutoff), 
             color="white",
             linetype = 2, 
             size = 0.3) + 
  geom_text(data = subset(df, score < 0),
            aes(x=ID, y= 0, label= paste0(" ", ID), color = group),
            size = 3, 
            hjust = "outward" ) +  
  geom_text(data = subset(df, score > 0),
            aes(x=ID, y= -0.1, label=ID, color = group),
            size = 3, hjust = "outward") +  
  scale_colour_manual(values = c("black","snow3","black"), guide = FALSE) +
  xlab("") +ylab("t value of GSVA score, Cluster2 versus Cluster1")+
  theme_bw() + 
  theme(panel.grid =element_blank()) + 
  theme(panel.border = element_rect(size = 0.6)) + 
  theme(axis.line.y = element_blank(), axis.ticks.y = element_blank(), axis.text.y = element_blank())
ggsave("gsva.pdf", width = 10, height = 8)
