# Supplementary material for: Intrinsic immune evasion patterns predict temozolomide sensitivity and immunotherapy response in lower-grade gliomas
Source: BMC Cancer. 2022 Sep 12;22:973. doi: 10.1186/s12885-022-09984-5 (PMC9465887; doi:10.1186/s12885-022-09984-5)
Supplement: Supplementary file 7 — Additional file 7. R codes. [file 12885_2022_9984_MOESM7_ESM.zip › R codes/IEscore.R]

library(tidyverse)

options(stringsAsFactors = FALSE) #½ûÖ¹chr×ª³Éfactor

TCGA_expr = read.table("TCGA_expr.txt", header = T, check.names = F)
gene = read.table("RF_k10_rep10_step5.txt", header = T, check.names = F)
tpm_TCGA <- merge(TCGA_expr,gene,"id")%>%
  column_to_rownames("id")###£¨LOG2.ed£©

matrix = t(tpm_TCGA)###
expr_df <- as.data.frame(matrix)###£¨non-scale£©

pca.results <- prcomp(expr_df, center = T, scale. = TRUE)

pca.rotation <- pca.results$rotation
pca.rotation

pca.pv <- summary(pca.results)$importance[2,]
pca.pv

low_dim_df <- as.data.frame(pca.results$x[,c(1,2)])

IE_score <- rownames_to_column(low_dim_df, "id")

IEscore <- c(rep(0,nrow(IE_score)))

IE_score$IEscore<-(IE_score$PC1+IE_score$PC2)#..................................PCA

TCGA_clinical <- read.table("TCGA_clinical.txt", header = T, check.names = F)

input_surv <- merge(TCGA_clinical,IE_score,"id")

write_tsv(input_surv,"IE_score_TCGA.txt")

###
library(survival)
library(survminer)

data <- input_surv
res.cut <- surv_cutpoint(data, time = "futime", event = "fustat",
                         variables = c("IEscore"))
summary(res.cut)

pdf(file="cut_off_TCGA.pdf",width = 7,height =5)
plot(res.cut, "IEscore", palette = "npg")
dev.off()

#shapiro.test(data$ImmuneScore)

#median(data$ImmuneScore)#

cut_off = res.cut$cutpoint$cutpoint

data$IEscore <- ifelse(data$IEscore < cut_off,'Low-Score','High-Score') ## 
rt = data
library(survival)
rt$futime=rt$futime/365 

diff=survdiff(Surv(futime, fustat) ~ IEscore,data = rt)
pValue=1-pchisq(diff$chisq,df=2)
if(pValue<0.001){
  pValue=signif(pValue,4)
  pValue=format(pValue, scientific = TRUE)
}else{
  pValue=round(pValue,3)
}

fit <- survfit(Surv(futime, fustat) ~ IEscore, data = rt)

pdf(file="survival_IEscore_TCGA.pdf",width = 5,height =5)
plot(fit, 
     lwd=2,
     col=c("#E64B35B2", "#3C5488B2"),
     xlab="Time (year)",
     mark.time=T,
     ylab="Survival rate",
     main=paste("Survival curve (p=", pValue ,")",sep=""))
legend("topright", 
       c("High-IEscore","Low-IEscore"), 
       lwd=2,
       col=c("#E64B35B2", "#3C5488B2"))
dev.off()
