# Supplementary material for: Intrinsic immune evasion patterns predict temozolomide sensitivity and immunotherapy response in lower-grade gliomas
Source: BMC Cancer. 2022 Sep 12;22:973. doi: 10.1186/s12885-022-09984-5 (PMC9465887; doi:10.1186/s12885-022-09984-5)
Supplement: Supplementary file 7 — Additional file 7. R codes. [file 12885_2022_9984_MOESM7_ESM.zip › R codes/LASSO.R]

library(tidyverse) 
library(rms)
library(Hmisc)
library(lattice)
library(survival)
library(Formula)
library(foreign)
library(survMisc)
library(survminer)
library(ResourceSelection)
library(glmnet)

options(stringsAsFactors = FALSE)

df_train_lasso <- read_tsv("input_lasso.txt")
df_train_lasso<-column_to_rownames(df_train_lasso,"id")

df_train_lasso$Cluster <- as.factor(df_train_lasso$Cluster) 

expr_df <- df_train_lasso[,-1] %>% as.matrix() 

set.seed(1031)

cvfit = cv.glmnet(expr_df,
                  df_train_lasso$Cluster, 
                  nfold=10,
                  family = "binomial",
                  alpha=1) 

plot(cvfit) 

set.seed(1031)

fit <- glmnet(expr_df, 
              df_train_lasso$Cluster,
              family = "binomial",
              alpha=1) 

plot(fit, label = TRUE)

coef.min = coef(cvfit, s = "lambda.min") 

active.min = which(coef.min != 0 ) 

(lasso_geneids <- colnames(expr_df)[active.min])

lasso_geneids <- as.data.frame(lasso_geneids)

write_tsv(lasso_geneids,'lasso_geneids.txt')

###
df_train_lasso <- read_tsv("input_lasso.txt")
df_train_lasso<-column_to_rownames(df_train_lasso,"sample")

df_train_lasso$fustat <- as.numeric(as.character(df_train_lasso$fustat)) 

expr_df <- df_train_lasso[,-c(1:2)] %>% as.matrix() 
cvfit = cv.glmnet(expr_df,
                  Surv(df_train_lasso$futime,df_train_lasso$fustat), 
                  nfold=10,
                  family = "cox"
) 

plot(cvfit) 

fit <- glmnet(expr_df, Surv(df_train_lasso$futime,df_train_lasso$fustat), 
              family = "cox") 

plot(fit, label = TRUE)

coef.min = coef(cvfit, s = "lambda.min")  ## lambda.min & lambda.1se

active.min = which(coef.min != 0 )  

(lasso_geneids <- colnames(expr_df)[active.min]) 

lasso_geneids <- as.data.frame(lasso_geneids)

write_tsv(lasso_geneids,'lasso_geneids.txt')
