# Supplementary material for: Intrinsic immune evasion patterns predict temozolomide sensitivity and immunotherapy response in lower-grade gliomas
Source: BMC Cancer. 2022 Sep 12;22:973. doi: 10.1186/s12885-022-09984-5 (PMC9465887; doi:10.1186/s12885-022-09984-5)
Supplement: Supplementary file 7 — Additional file 7. R codes. [file 12885_2022_9984_MOESM7_ESM.zip › R codes/Survival.R]

library(survival)
rt=read.table("clusterTime.txt",header=T,sep="\t",check.names=F)   
rt$futime=rt$futime/365                                           

diff=survdiff(Surv(futime, fustat) ~cluster,data = rt)
pValue=1-pchisq(diff$chisq,df=2)
if(pValue<0.001){
  pValue=signif(pValue,4)
  pValue=format(pValue, scientific = TRUE)
}else{
  pValue=round(pValue,3)
}

fit <- survfit(Surv(futime, fustat) ~ cluster, data = rt)

pdf(file="survival.pdf",width = 5,height =5)
plot(fit, 
     lwd=2,
     col=c("#cfb53b", "#e47833","#5f9f9f"),
     xlab="Time (year)",
     mark.time=T,
     ylab="Survival rate",
     main=paste("Survival curve (p=", pValue ,")",sep=""))
legend("topright", 
     c("Cluster 1 (175)","Cluster 2 (104)","Cluster 3 (178)"), 
     lwd=2, 
     col=c("#cfb53b", "#e47833","#5f9f9f"))
dev.off()


summary(fit)
