# Supplementary material for: Intrinsic immune evasion patterns predict temozolomide sensitivity and immunotherapy response in lower-grade gliomas
Source: BMC Cancer. 2022 Sep 12;22:973. doi: 10.1186/s12885-022-09984-5 (PMC9465887; doi:10.1186/s12885-022-09984-5)
Supplement: Supplementary file 7 — Additional file 7. R codes. [file 12885_2022_9984_MOESM7_ESM.zip › R codes/TIDE.R]

library(pheatmap)
Sys.setenv(LANGUAGE = "en") 
options(stringsAsFactors = FALSE) 

dat <- read.table("easy_input_expr.txt",sep = "\t",row.names = 1,header = T,stringsAsFactors = F,check.names = F)
dat[1:3, 1:3]

ann <- read.table("easy_input_anno.txt",sep = "\t",row.names = 1,header = T,stringsAsFactors = F,check.names = F)
head(ann)

table(ann$ImmClust)

TIDE <- dat
# two direction median centered
TIDE <- sweep(TIDE,2, apply(TIDE,2,median,na.rm=T))
TIDE <- sweep(TIDE,1, apply(TIDE,1,median,na.rm=T))
write.table(TIDE,"TIDE_input.self_subtract",sep = "\t",row.names = T,col.names = NA,quote = F)


###TIDE-plot
library(ggplot2)
library(data.table)
library(aplot)
library(ggpubr)
library(dplyr)
## Loading required package: magrittr
Sys.setenv(LANGUAGE = "en") 
options(stringsAsFactors = FALSE) 

df <- read.table("easy_input.txt",sep = "\t",row.names = NULL,check.names = F,stringsAsFactors = F,header = T)
head(df)
#p

p.val <- wilcox.test(TIDE ~ Subtype,
                      data = df)
p.lab <- paste0("P",
                ifelse(p.val$p.value < 0.001, " < 0.001",
                       paste0(" = ",round(p.val$p.value, 3)))) 
p.lab

green <- "#C7EAB2"
cyan <- "#5FC1C2"
blue <- "#1B90BE"

p_top <- ggplot(df, aes(x = TIDE, color = Subtype, fill = Subtype)) +
  geom_density() +
  scale_color_manual(values = c(alpha(green,0.7),alpha(cyan,0.7),alpha(blue,0.7))) + # ÉèÖÃÍ¸Ã÷É«
  scale_fill_manual(values = c(alpha(green,0.7),alpha(cyan,0.7),alpha(blue,0.7))) +
  theme_classic() +
  xlab(paste0("Estimated AUC of ", unique(df$Drug))) + 
  #xlab("Estimated AUC of Cisplatin") +
  
  ylab(NULL) + 
  theme(legend.position = "none", 
        legend.title = element_blank(),
        axis.text.x = element_text(size = 12,color = "black"),
        axis.text.y = element_blank(),
        #axis.text.y = element_text(size = 12,color = "black"), 
        axis.ticks.y = element_blank(),
        axis.line.y = element_blank(),
        panel.background = element_blank(),
        panel.grid.major = element_blank(),
        panel.grid.minor = element_blank()) +
  geom_rug()
p_top

# »­box plot
p_bot <- ggplot(df, aes(Subtype, TIDE, fill = Subtype)) + 
  geom_boxplot(aes(col = Subtype)) + 
  scale_fill_manual(values = c(green, cyan, blue)) + 
  scale_color_manual(values = c(green, cyan, blue)) + 
  xlab(NULL) + ylab("Estimated AUC") + 
  theme_void() +
  theme(legend.position = "right",
        legend.title = element_blank(),
        axis.text.x = element_blank(), 
        #axis.text.x = element_text(size = 12,color = "black"),
        axis.text.y = element_text(size = 11,color = "black"),
        panel.background = element_blank(),
        panel.grid.major = element_blank(),
        panel.grid.minor = element_blank()) + 
  annotate(geom="text",
           x = 1.5,
           hjust = 1,
           y = max(df$TIDE),
           size = 2, angle = 270, fontface = "bold",
           label = p.lab) +
  coord_flip() 

dat <- ggplot_build(p_bot)$data[[1]]
p_bot <- p_bot + geom_segment(data=dat, aes(x=xmin, xend=xmax, y=middle, yend=middle), color="white", inherit.aes = F)
p_bot

p <- p_top %>% insert_bottom(p_bot, height = 0.4)
pdf(file = "boxdensity_CGGA.pdf", width = 6,height = 3)
p
invisible(dev.off())


TIDE.res <- read.csv("TIDE_output.csv",header = T,row.names = 1,check.names = F,stringsAsFactors = F)
ann$TIDE <- TIDE.res[rownames(ann),"Responder"]
print(table(ann$TIDE,ann$ImmClust))

print(fisher.test(table(ann$TIDE,ann$ImmClust))) 
###submap
# ×Ô¶¨Òåº¯ÊýÓÃÀ´²úÉúsubmapÐèÒªµÄÊý¾Ý¸ñÊ½


generateInputFileForSubMap <- function(in_gct, gct_file, cls_file, sam_info, type_name = "type"){
  in_gct <- data.frame(GeneID=rownames(in_gct),
                       description="na",
                       in_gct, 
                       stringsAsFactors = F,
                       check.names = F)
  cat("#1.2\n", file = gct_file)
  cat(nrow(in_gct),"\t",ncol(in_gct)-2,"\n", file = gct_file, append = T)
  cat(paste(colnames(in_gct), collapse = "\t"),"\n", file = gct_file, append = T)
  for(i in 1:nrow(in_gct)) cat(paste(in_gct[i,], collapse = "\t"),"\n", file = gct_file, append = T)
  
  cat(nrow(sam_info),length(levels(factor(sam_info$rank))),1, "\n", file = cls_file )
  cat("#", paste0(levels(factor(sam_info[, type_name])), collapse = " " ), "\n", file = cls_file, sep = "", append = T)
  cat(as.numeric(factor(sam_info[, type_name])), file = cls_file, append = T)
}

# ´´½¨submapÐèÒªµÄÊý¾Ý¸ñÊ½ (SKCM)
skcm.immunotherapy.logNC <- read.table("skcm.immunotherapy.47samples.log2CountsNorm.txt",sep = "\t",row.names = 1,header = T,check.names = F,stringsAsFactors = F) #Ô­ÎÄÌá¹©µÄlog2×ª»¯µÄ±ê×¼»¯countÖµ
rownames(skcm.immunotherapy.logNC) <- toupper(rownames(skcm.immunotherapy.logNC)) # »ùÒò´óÐ´£¬ÒòÎªÎÒÊ¹ÓÃµÄÊý¾ÝÊÇ°Ñ»ùÒòÃû¶¼´óÐ´µÄ
skcm.immunotherapy.info <- read.table("skcm.immunotherapy.47sampleInfo.txt",sep = "\t",row.names = 1,header = T,check.names = F,stringsAsFactors = F)

skcm.immunotherapy.info <- skcm.immunotherapy.info[order(skcm.immunotherapy.info$label),]
skcm.immunotherapy.info$rank <- rep(c(1,2,3,4),times=as.character(table(skcm.immunotherapy.info$label))) #1: CTLA4_noR 2: CTLA4_R 3:PD1_noR 4:PD1_R

# ´´½¨submapÐèÒªµÄÊý¾Ý¸ñÊ½ (TCGA)

tmp <- read.table("LGG_counts.txt",sep = "\t",check.names = F,stringsAsFactors = F,header = T,row.names = 1) # submap²»ÔÊÐí³öÏÖflat value, Òò´Ë×îºÃÑ¡È¡¹ýÂËµôµÍ±í´ïµÄ±í´ïÆ×£¬ÕâÀïÊ¹ÓÃµÄÊý¾Ý¹ýÂËÁË³¬¹ý90%Ñù±¾±í´ïÖµ¾ù<1µÄ»ùÒò
GENELIST <- intersect(rownames(tmp),rownames(skcm.immunotherapy.logNC)) # È¡½»¼¯ºóµÄ»ùÒòÁÐ±í

sam_info <- skcm.immunotherapy.info
in_gct <- skcm.immunotherapy.logNC[GENELIST,rownames(skcm.immunotherapy.info)]

# ²úÉúÊä³öÊý¾ÝµÄÎÄ¼þÃû
gct_file <- "skcm.immunotherapy.for.SubMap.gct"
cls_file <- "skcm.immunotherapy.for.SubMap.cls"
generateInputFileForSubMap(in_gct = in_gct, gct_file = gct_file, cls_file = cls_file, sam_info = sam_info, type_name = "rank")

# Ìá³öÑÇÐÍµÄÑù±¾£¬Ë³ÐòÅÅÁÐ
samples.C1 <- rownames(ann[which(ann$ImmClust == "high"),])
samples.C2 <- rownames(ann[which(ann$ImmClust == "low"),])

sam_info <- data.frame("ImmClust"=c(samples.C1,samples.C2),row.names = c(samples.C1,samples.C2))
sam_info$rank <- rep(c(1,2),times=c(length(samples.C1),length(samples.C2))) #1: C1,¼´HPV16-IMM 2: C2,¼´HPV16-KRT

# ²úÉúÊä³öÊý¾ÝµÄÎÄ¼þÃû
gct_file <- "Immune2.for.SubMap.gct"
cls_file <- "Immune2.for.SubMap.cls"

in_gct <- log2(tmp[GENELIST,rownames(sam_info)] + 1) # ²úÉúºÍÊ¾ÀýÊý¾ÝÀàËÆµÄÐÎÊ½£¬log2×ª»¯µÄ±ê×¼»¯countÖµ
generateInputFileForSubMap(in_gct = in_gct, gct_file = gct_file, cls_file = cls_file, sam_info = sam_info, type_name = "rank")

#--------------------------------------#
# Çë²ÎÕÕÎÄ¼þ¼ÐsubmapÊ¹ÓÃ½Ì³ÌÍê³É¸Ã²¿·Ö #
#--------------------------------------#

# ²ÎÕÕÎÄ¼þ¼ÐÖÐsubmapÊ¹ÓÃ½Ì³ÌµÃµ½Êä³öÎÄ¼þSubMap_SubMapResult.txt
