# Supplementary material for: Intrinsic immune evasion patterns predict temozolomide sensitivity and immunotherapy response in lower-grade gliomas
Source: BMC Cancer. 2022 Sep 12;22:973. doi: 10.1186/s12885-022-09984-5 (PMC9465887; doi:10.1186/s12885-022-09984-5)
Supplement: Supplementary file 7 — Additional file 7. R codes. [file 12885_2022_9984_MOESM7_ESM.zip › R codes/TME score.R]

options("repos"= c(CRAN="https://mirrors.tuna.tsinghua.edu.cn/CRAN/"))
options(BioC_mirror="http://mirrors.ustc.edu.cn/bioc/")
library(reshape2)
library(ggplot2)
library(ggpubr)
library(tidyverse)
Sys.setenv(LANGUAGE = "en")
options(stringsAsFactors = FALSE) 

pdata <- read.table("easy_input_cluster.txt", header = T, sep = "\t")
head(pdata)
(load("signature.RData"))

eset <- read.csv("easy_input_expr.csv", row.names = 1)
eset[1:3, 1:3]

mingenecounts <- 2
print(lapply(signature,function(x) summary(x%in%rownames(eset))))

signature <- signature[lapply(signature,function(x) sum(x%in%rownames(eset)==TRUE)) >= mingenecounts]

goi <- names(signature)

#signature-gene-set��
print(goi)

# gene set score
for (sig in goi) {
  pdata[, sig] <- NA
  genes <- signature[[sig]]
  genes <- genes[genes %in% rownames(eset)]
  tmp <- eset[genes, , drop=FALSE]
  
  pc <- prcomp(t(tmp),retx=TRUE)
  pdata[, sig] <- pc$x[,1] * sign(cor(pc$x[,1], colMeans(tmp)))
}
head(pdata)

##3
colnames(pdata) <- sub("APM","Antigen_processing_machinery",
                       colnames(pdata))
colnames(pdata) <- sub("DDR","DNA_damage_response",
                       colnames(pdata))

# TMEscore
pdata$TMEscore <- pdata$TMEscoreA - pdata$TMEscoreB

# 
pdata[,3:ncol(pdata)] <- scale(pdata[,3:ncol(pdata)],scale = T,center = T)


pdata <- pdata[,c(1,2,ncol(pdata),3:c(ncol(pdata)-1))]
head(pdata)


pdata_melt <- melt(pdata,
                   id.vars = c("ID","cluster"),
                   variable.name ="Signature",
                   value.name = "Signature_score")

write.csv(pdata_melt, "very_easy_input.csv", row.names = F, quote = F)

pdata_melt <- read.csv("very_easy_input.csv", header = T)
head(pdata_melt)

# 
c <- ggplot(pdata_melt,
            aes(x=Signature, y=Signature_score, 
                fill = cluster)) + 
  geom_boxplot(notch = F, alpha = 0.95, 
               outlier.shape = 16,
               outlier.colour = "black", 
               outlier.size = 0.65) +
  scale_fill_manual(values= c("#99CCCC","#FFCC99","#FFCCCC")) +
  #ggtitle("Gene signature score", "stratified by TME-cluster") + 
  theme_classic() +
  theme(axis.text.x = element_text(angle = 60, hjust = 1,size = 10), 
        axis.text.y = element_text(angle = 90, size = 12),
        axis.title.y = element_text(angle = 90, size = 15)) +
  theme(legend.position = "top")

#p value
c + stat_compare_means(aes(label = paste0("p = ", ..p.format..)))

p <- c + stat_compare_means(label = "p.signif")
p

ggsave(p, filename = "TME-after unicox.pdf", width = 13, height = 6)

write_tsv(p$data,"TME.txt")
