# Supplementary material for: Intrinsic immune evasion patterns predict temozolomide sensitivity and immunotherapy response in lower-grade gliomas
Source: BMC Cancer. 2022 Sep 12;22:973. doi: 10.1186/s12885-022-09984-5 (PMC9465887; doi:10.1186/s12885-022-09984-5)
Supplement: Supplementary file 7 — Additional file 7. R codes. [file 12885_2022_9984_MOESM7_ESM.zip › R codes/boxplot.R]

options("repos"= c(CRAN="https://mirrors.tuna.tsinghua.edu.cn/CRAN/"))
options(BioC_mirror="http://mirrors.ustc.edu.cn/bioc/")

library(ggplot2)
library(ggpubr)

Sys.setenv(LANGUAGE = "en") 
options(stringsAsFactors = FALSE) 

tmp <- read.csv("easy_input_multi.csv", row.names = NULL, check.names = F, header = T, stringsAsFactors = F)
head(tmp)

table(tmp$Cluster)

my_comparisons <- list( c("Cluster1", "Cluster2"), 
                        c("Cluster1", "Cluster3"), 
                        c("Cluster2", "Cluster3"))

#set color
blue   <- "#FFF8DC"
grey   <- "#B0C4DE"
darkred   <- "#F0FFF0"
lightred  <- "#FF7FBF"

ggplot(data = tmp,aes(x = Cluster, #·Ö×éÁÐÃû
                      y = ImmuneScore, #Á¬Ðø±äÁ¿ÁÐÃû
                      fill = Cluster))+ #°´·Ö×éÌî³äÑÕÉ«
  scale_fill_manual(values = c(blue, grey, darkred)) + #ÓÃ×Ô¶¨ÒåÑÕÉ«Ìî³ä
  geom_violin(alpha = 0.4, position = position_dodge(width = .75), 
              size = 0.8, color="black") +
  geom_boxplot(notch = TRUE, outlier.size = -1, 
               color="black", lwd=0.8, alpha = 0.7) +
  theme_classic() + 
  ylab("ImmuneScore") +
  xlab("Cluster") +
  theme(axis.text.x = element_text(angle = 45, hjust = 1, size = 12),
        #panel.border = element_rect(colour = "black", fill=NA, size=0.2),
        axis.ticks = element_line(size=0.2, color="black"),
        axis.ticks.length = unit(0.2, "cm"),
        legend.position = "none",
        axis.title = element_text(size = 15),
        axis.text = element_text(size = 10)) +
  stat_compare_means(comparisons = my_comparisons) + 
  stat_compare_means(method = "kruskal.test", label.y = min(tmp$ImmuneScore))

  
ggsave("boxViolin_multipleGroups_IS.pdf", width = 5, height = 7)

#geom_point(shape = 21, size=1,
          # position = position_jitterdodge(), 
           #color="black", alpha = 1) +
 
