# Supplementary material for: Intrinsic immune evasion patterns predict temozolomide sensitivity and immunotherapy response in lower-grade gliomas
Source: BMC Cancer. 2022 Sep 12;22:973. doi: 10.1186/s12885-022-09984-5 (PMC9465887; doi:10.1186/s12885-022-09984-5)
Supplement: Supplementary file 7 — Additional file 7. R codes. [file 12885_2022_9984_MOESM7_ESM.zip › R codes/cluster.R]

###
library(limma)
rt = read.table("tpm_IEVG.txt", sep = "\t", header = T, check.names = F)
rt = as.matrix(rt)
rownames(rt) = rt[, 1]
exp = rt[, 2:ncol(rt)]
dimnames = list(rownames(exp), colnames(exp))
data = matrix(as.numeric(as.matrix(exp)), nrow = nrow(exp), dimnames = dimnames)
data = avereps(data)
data = data[rowMeans(data)>0,]

maxK = 9
library(ConsensusClusterPlus)
results = ConsensusClusterPlus(data,
              maxK = maxK,
              reps = 50,
              pItem = 0.8,
              pFeature = 1,
              clusterAlg = "km",
              distance = "enclidean",
              seed = 1,
              plot = "png")

clusterNum = 3
cluster = results[[clusterNum]][["consensusClass"]]
write.table(cluster, file = "cluster.txt", sep="\t", quote = F, col.names = F)
