# Supplementary material for: Intrinsic immune evasion patterns predict temozolomide sensitivity and immunotherapy response in lower-grade gliomas
Source: BMC Cancer. 2022 Sep 12;22:973. doi: 10.1186/s12885-022-09984-5 (PMC9465887; doi:10.1186/s12885-022-09984-5)
Supplement: Supplementary file 7 — Additional file 7. R codes. [file 12885_2022_9984_MOESM7_ESM.zip › R codes/corrolaton.R]

library(pheatmap)                  

rt=read.table("87expr.txt",sep="\t",header=T,row.names=1,check.names=F)   

library(tidyverse)
cluster=read_tsv("cluster.txt")
cluster=column_to_rownames(cluster,'ID')
pdf("87heatmap.pdf",height=8,width=8)
pheatmap(rt, annotation=cluster, 
         color = colorRampPalette(c("#36648b", "white", "red"))(50),
         cluster_cols =F,
         fontsize=9,
         fontsize_row=8,
         scale="row",
         show_colnames=F,
         fontsize_col=1)
dev.off()
