# Supplementary material for: Intrinsic immune evasion patterns predict temozolomide sensitivity and immunotherapy response in lower-grade gliomas
Source: BMC Cancer. 2022 Sep 12;22:973. doi: 10.1186/s12885-022-09984-5 (PMC9465887; doi:10.1186/s12885-022-09984-5)
Supplement: Supplementary file 7 — Additional file 7. R codes. [file 12885_2022_9984_MOESM7_ESM.zip › R codes/cox.R]

###scaled

##
library(tidyverse)
TCGA_LGG_none_nomalized <- read_tsv("TCGA-LGG-IEVG.txt")%>%
  column_to_rownames("sample")

TCGA_LGG_nomalized  = log2(TCGA_LGG_none_nomalized+1)
TCGA_LGG_nomalized = rownames_to_column(TCGA_LGG_nomalized,"symbol")
write_tsv(TCGA_LGG_nomalized,"TCGA_LGG_nomalized.txt")


##
library(survival)
library(forestplot)
options(forestplot_new_page = FALSE)
clrs <- fpColors(box="red",line="darkblue", summary="royalblue")
rt=read.table("cox_CTL_tpm.txt",header = T, sep = "\t",check.names = F,row.names=1)

outTab=data.frame()
for(i in colnames(rt[, 3:ncol(rt)])){
    cox <- coxph(Surv(futime, fustat) ~ rt[, i], data = rt)
    coxSummary = summary(cox)
    coxP=coxSummary$coefficients[,"Pr(>|z|)"]
    outTab=rbind(outTab,
                 cbind(id=i,
                       HR=coxSummary$conf.int[,"exp(coef)"],
                       HR.95L=coxSummary$conf.int[,"lower .95"],
                       HR.95H=coxSummary$conf.int[,"upper .95"],
                       pvalue=coxSummary$coefficients[,"Pr(>|z|)"])
                       )
}
write.table(outTab, file="uniCox_CTL.xls",sep="\t", row.names=F,quote=F)

##
rt=read.table("uniCox_CTL.xls",header = T, sep="\t", row.names = 1, check.names=F)
data=as.matrix(rt)
HR=data[,1:3]
hr=sprintf("%.3f",HR[,"HR"])
hrLow=sprintf("%.3f",HR[,"HR.95L"])
hrHigh=sprintf("%.3f",HR[,"HR.95H"])
pVal=data[,"pvalue"]
pVal=ifelse(pVal<0.001, "<0.001", sprintf("%.3f",pVal))
tabletext <-
  list(c(NA, rownames(HR)),
       append("pvalue", pVal),
       append("Hazard ratio",paste0(hr,"(",hrLow,"-",hrHigh,")")) )
pdf(file = "forest_CTL.pdf",
    width = 6,
    height = 12,
    )
forestplot(tabletext,
           rbind(rep(NA, 3), HR),
           col=clrs,
           graphwidth=unit(100, "mm"),
           xlog=T,
           lwd.ci=2,
           boxsize=0.4,
           xlab="Hazard ratio"
           )
dev.off()
