# Supplementary material for: Intrinsic immune evasion patterns predict temozolomide sensitivity and immunotherapy response in lower-grade gliomas
Source: BMC Cancer. 2022 Sep 12;22:973. doi: 10.1186/s12885-022-09984-5 (PMC9465887; doi:10.1186/s12885-022-09984-5)
Supplement: Supplementary file 7 — Additional file 7. R codes. [file 12885_2022_9984_MOESM7_ESM.zip › R codes/cut_off.R]

library(survival)
library(survminer)

library(tidyverse)

data <- read_tsv("data.txt")%>%
  column_to_rownames("id")
head(data)

res.cut <- surv_cutpoint(data, time = "futime", event = "fustat",
                         variables = c("TumorPurity"))
summary(res.cut)

pdf(file="cut_off_TP.pdf",width = 7,height =5)
plot(res.cut, "TumorPurity", palette = "npg")
dev.off()

#shapiro.test(data$ImmuneScore)

#median(data$ImmuneScore)#·ÇÕýÌ«·Ö²¼ÓÃÖÐÎ»Êý

cut_off = res.cut$cutpoint$cutpoint

data$TumorPurity <- ifelse(data$TumorPurity < cut_off,'Low-Score','High-Score') ## ½«»ùÒòÆÀ·Ö×ª»»Îª¶þ·ÖÀà£¬±ãÓÚºóÆÚ½á¹û½âÊÍ¡£

rt = data
library(survival)
rt$futime=rt$futime/365 

diff=survdiff(Surv(futime, fustat) ~ StromalScore,data = rt)
pValue=1-pchisq(diff$chisq,df=2)
if(pValue<0.001){
  pValue=signif(pValue,4)
  pValue=format(pValue, scientific = TRUE)
}else{
  pValue=round(pValue,3)
}

fit <- survfit(Surv(futime, fustat) ~ StromalScore, data = rt)

pdf(file="survival_SS.pdf",width = 7,height =5)
plot(fit, 
     lwd=2,
     col=c("#FF9900", "#336699"),
     xlab="Time (year)",
     mark.time=T,
     ylab="Survival rate",
     main=paste("Survival curve (p=", pValue ,")",sep=""))
legend("topright", 
       c("High-StromalScore","Low-StromalScore"), 
       lwd=2,
       col=c("#FF9900", "#336699"))
dev.off()

table(data$StromalScore)
