# Supplementary material for: Intrinsic immune evasion patterns predict temozolomide sensitivity and immunotherapy response in lower-grade gliomas
Source: BMC Cancer. 2022 Sep 12;22:973. doi: 10.1186/s12885-022-09984-5 (PMC9465887; doi:10.1186/s12885-022-09984-5)
Supplement: Supplementary file 7 — Additional file 7. R codes. [file 12885_2022_9984_MOESM7_ESM.zip › R codes/drugs.R]

options("repos"= c(CRAN="https://mirrors.tuna.tsinghua.edu.cn/CRAN/"))
options(BioC_mirror="http://mirrors.tuna.tsinghua.edu.cn/bioconductor/")

library(tidyverse) 

library(ISOpureR) 
library(impute) 
library(pRRophetic) 

library(SimDesign) 
library(ggplot2) 
library(cowplot) 

Sys.setenv(LANGUAGE = "en") 
options(stringsAsFactors = FALSE)

display.progress = function (index, totalN, breakN=20) {
  if ( index %% ceiling(totalN/breakN)  ==0  ) {
    cat(paste(round(index*100/totalN), "% ", sep=""))
  }
}  


##
expr <- read.table("LGG.TPM.txt",sep = "\t",row.names = 1,check.names = F,stringsAsFactors = F,header = T)
expr[1:3,1:3]
tumosam <- colnames(expr)

Sinfo <- read.table("output_PPS.txt",sep = "\t",row.names = 1,check.names = F,stringsAsFactors = F,header = T)
head(Sinfo)

tumoexpr <- as.matrix(expr)

runpure <- F 
if(runpure) {
  set.seed(123)
  # Run ISOpureR Step 1 - Cancer Profile Estimation
  ISOpureS1model <- ISOpure.step1.CPE(tumoexpr, normexpr)
  # For reproducible results, set the random seed
  set.seed(456);
  # Run ISOpureR Step 2 - Patient Profile Estimation
  ISOpureS2model <- ISOpure.step2.PPE(tumoexpr,normexpr,ISOpureS1model)
  pure.tumoexpr <- ISOpureS2model$cc_cancerprofiles
}

if(!runpure) {
  pure.tumoexpr <- tumoexpr
}
###
auc <- read.table("CTRP_AUC_raw.txt",sep = "\t",row.names = NULL,check.names = F,stringsAsFactors = F,header = T) # Supplementary Data Set 3
auc$comb <- paste(auc$master_cpd_id,auc$master_ccl_id,sep = "-")
auc <- apply(auc[,"area_under_curve",drop = F], 2, function(x) tapply(x, INDEX=factor(auc$comb), FUN=max, na.rm=TRUE)) # ÖØ¸´ÏîÈ¡×î´óAUC
auc <- as.data.frame(auc)
auc$master_cpd_id <- sapply(strsplit(rownames(auc),"-",fixed = T),"[",1)
auc$master_ccl_id <- sapply(strsplit(rownames(auc),"-",fixed = T),"[",2)
auc <- reshape(auc, 
               direction = "wide",
               timevar = "master_cpd_id",
               idvar = "master_ccl_id")
colnames(auc) <- gsub("area_under_curve.","",colnames(auc),fixed = T)
ctrp.ccl.anno <- read.table("CTRP_ccl_anno.txt",sep = "\t",row.names = NULL,check.names = F,stringsAsFactors = F,header = T) # Supplementary Data Set 1
ctrp.cpd.anno <- read.delim("CTRP_cpd_anno.txt",sep = "\t",row.names = NULL,check.names = F,stringsAsFactors = F,header = T) # Supplementary Data Set 2

write.table(auc,"CTRP_AUC.txt",sep = "\t",row.names = F,col.names = T,quote = F)

#
ctrp.auc <- read.table("CTRP_AUC.txt",sep = "\t",row.names = 1,check.names = F,stringsAsFactors = F,header = T)
prism.auc <- read.delim("PRISM_AUC.txt",sep = "\t",row.names = 1,check.names = F,stringsAsFactors = F,header = T) # Êý¾ÝÀ´×Ôhttps://depmap.org/portal/download/ Drug sensitivity AUC (PRISM Repurposing Secondary Screen) 19Q4
prism.ccl.anno <- prism.auc[,1:5]
prism.auc <- prism.auc[,-c(1:5)]

ctrp.auc <- ctrp.auc[,apply(ctrp.auc,2,function(x) sum(is.na(x))) < 0.2*nrow(ctrp.auc)]
prism.auc <- prism.auc[,apply(prism.auc,2,function(x) sum(is.na(x))) < 0.2*nrow(prism.auc)]

rmccl <- paste0("CCL",na.omit(ctrp.ccl.anno[which(ctrp.ccl.anno$ccle_primary_site == "haematopoietic_and_lymphoid_tissue"),"master_ccl_id"]))
rownames(ctrp.auc) <- paste0("CCL",rownames(ctrp.auc))
ctrp.auc <- ctrp.auc[setdiff(rownames(ctrp.auc),rmccl),]

ctrp.auc.knn <- impute.knn(as.matrix(ctrp.auc))$data
prism.auc.knn <- impute.knn(as.matrix(prism.auc))$data

ctrp.auc.knn <- ctrp.auc.knn/ceiling(max(ctrp.auc.knn)) #
prism.auc.knn <- prism.auc.knn/ceiling(max(prism.auc.knn))

ccl.expr <- read.table("CCLE_RNAseq_rsem_genes_tpm_20180929.txt",sep = "\t",row.names = 1,check.names = F,stringsAsFactors = F,header = T) 


Ginfo <- read.table("overlapTable27.txt",sep = "\t",row.names = 1,check.names = F,stringsAsFactors = F,header = T) 

ccl.expr <- ccl.expr[,-1]; rownames(ccl.expr) <- sapply(strsplit(rownames(ccl.expr),".",fixed = T),"[",1)
comgene <- intersect(rownames(ccl.expr),rownames(Ginfo))
ccl.expr <- ccl.expr[comgene,]
ccl.expr$gene <- Ginfo[comgene,"genename"]; ccl.expr <- ccl.expr[!duplicated(ccl.expr$gene),]; rownames(ccl.expr) <- ccl.expr$gene; ccl.expr <- ccl.expr[,-ncol(ccl.expr)]

keepgene <- apply(ccl.expr, 1, mad) > 0.5 
trainExpr <- log2(ccl.expr[keepgene,] + 1)
colnames(trainExpr) <- sapply(strsplit(colnames(trainExpr),"_",fixed = T),"[",1) # ÖØÖÃÏ¸°ûÏµÃû
trainPtype <- as.data.frame(ctrp.auc.knn)
ccl.name <- ccl.miss <- c() 
for (i in rownames(trainPtype)) {
  if(!is.element(gsub("CCL","",i),ctrp.ccl.anno$master_ccl_id)) {
    cat(i,"\n")
    ccl.miss <- c(ccl.miss, i) 
    ccl.name <- c(ccl.name, i) 
  } else {
    ccl.name <- c(ccl.name,  ctrp.ccl.anno[which(ctrp.ccl.anno$master_ccl_id == gsub("CCL","",i)),"ccl_name"]) # ²åÈëÆ¥ÅäµÄÏ¸°ûÏµ
  }
}

cpd.name <- cpd.miss <- c() 
for (i in colnames(trainPtype)) {
  if(!is.element(i,ctrp.cpd.anno$master_cpd_id)) {
    cat(i,"\n")
    cpd.miss <- c(cpd.miss, i) 
    cpd.name <- c(cpd.name, i) 
  } else {
    cpd.name <- c(cpd.name,  ctrp.cpd.anno[which(ctrp.cpd.anno$master_cpd_id == i),"cpd_name"]) # ²åÈëÆ¥ÅäµÄÒ©Îï
  }
}

rownames(trainPtype) <- ccl.name
trainPtype <- trainPtype[setdiff(rownames(trainPtype),ccl.miss),] 
colnames(trainPtype) <- cpd.name
trainPtype <- trainPtype[,setdiff(colnames(trainPtype),cpd.miss)] 
comccl <- intersect(rownames(trainPtype),colnames(trainExpr)) 
trainExpr <- trainExpr[,comccl]
trainPtype <- trainPtype[comccl,]

#
keepgene <- apply(pure.tumoexpr, 1, mad) > 0.5 # 
testExpr <- pure.tumoexpr[keepgene,] # 
# 
comgene <- intersect(rownames(trainExpr),rownames(testExpr)) 
trainExpr <- as.matrix(trainExpr[comgene,])
testExpr <- testExpr[comgene,]

outTab <- NULL
# 
for (i in 1:ncol(trainPtype)) { 
  display.progress(index = i,totalN = ncol(trainPtype))
  d <- colnames(trainPtype)[i]
  tmp <- log2(as.vector(trainPtype[,d]) + 0.00001) # ÓÉÓÚCTRPµÄAUC¿ÉÄÜÓÐ0Öµ£¬Òò´Ë¼ÓÒ»¸ö½ÏÐ¡µÄÊýÖµ·ÀÖ¹±¨´í
  
  ptypeOut <- quiet(calcPhenotype(trainingExprData = trainExpr,
                                  trainingPtype = tmp,
                                  testExprData = testExpr,
                                  powerTransformPhenotype = F,
                                  selection = 1))
  ptypeOut <- 2^ptypeOut - 0.00001
  outTab <- rbind.data.frame(outTab,ptypeOut)
}


dimnames(outTab) <- list(colnames(trainPtype),colnames(testExpr))
ctrp.pred.auc <- outTab

###PRISM
keepgene <- apply(ccl.expr, 1, mad) > 0.5
trainExpr <- log2(ccl.expr[keepgene,] + 1)
colnames(trainExpr) <- sapply(strsplit(colnames(trainExpr),"_",fixed = T),"[",1)
trainPtype <- as.data.frame(prism.auc.knn)
rownames(trainPtype) <- prism.ccl.anno[rownames(trainPtype),"cell_line_display_name"]
#colnames(trainPtype) <- sapply(strsplit(colnames(trainPtype)," (",fixed = T), "[",1)
comccl <- intersect(rownames(trainPtype),colnames(trainExpr))
trainExpr <- trainExpr[,comccl]
trainPtype <- trainPtype[comccl,]

# 
keepgene <- apply(pure.tumoexpr, 1, mad) > 0.5 
testExpr <- pure.tumoexpr[keepgene,] 
# 
comgene <- intersect(rownames(trainExpr),rownames(testExpr)) 
trainExpr <- as.matrix(trainExpr[comgene,])
testExpr <- testExpr[comgene,]

outTab <- NULL

for (i in 1:ncol(trainPtype)) { 
  display.progress(index = i,totalN = ncol(trainPtype))
  d <- colnames(trainPtype)[i]
  tmp <- log2(as.vector(trainPtype[,d]) + 0.00001) # ÓÉÓÚPRISMµÄAUC¿ÉÄÜÓÐ0Öµ£¬Òò´Ë¼ÓÒ»¸ö½ÏÐ¡µÄÊýÖµ·ÀÖ¹±¨´í
  ptypeOut <- quiet(calcPhenotype(trainingExprData = trainExpr,
                                  trainingPtype = tmp,
                                  testExprData = testExpr,
                                  powerTransformPhenotype = F,
                                  selection = 1))
  ptypeOut <- 2^ptypeOut - 0.00001 # ·´¶ÔÊý
  outTab <- rbind.data.frame(outTab,ptypeOut)
}

dimnames(outTab) <- list(colnames(trainPtype),colnames(testExpr))
prism.pred.auc <- outTab

Sinfo <- read_tsv("output_PPS.txt")%>%
  column_to_rownames("id")

top.pps <-  read_tsv("top.PPS.txt")%>%
  column_to_rownames("id")
bot.pps <- read_tsv("bot.PPS.txt")%>%
  column_to_rownames("id")

ctrp.log2fc <- c()
for (i in 1:nrow(ctrp.pred.auc)) {
  display.progress(index = i,totalN = nrow(ctrp.pred.auc))
  d <- rownames(ctrp.pred.auc)[i]
  a <- mean(as.numeric(ctrp.pred.auc[d,rownames(top.pps)])) 
  b <- mean(as.numeric(ctrp.pred.auc[d,rownames(bot.pps)])) 
  fc <- b/a
  log2fc <- log2(fc); names(log2fc) <- d
  ctrp.log2fc <- c(ctrp.log2fc,log2fc)
}

ctrp_auv <- ctrp.pred.auc%>%
  rownames_to_column(.)
write_tsv(ctrp_auv,"ctrp_auv.txt")

candidate.ctrp <- ctrp.log2fc[ctrp.log2fc > 0.1] 

prism.log2fc <- c()
for (i in 1:nrow(prism.pred.auc)) {
  display.progress(index = i,totalN = nrow(prism.pred.auc))
  d <- rownames(prism.pred.auc)[i]
  a <- mean(as.numeric(prism.pred.auc[d,rownames(top.pps)])) 
  b <- mean(as.numeric(prism.pred.auc[d,rownames(bot.pps)])) 
  fc <- b/a
  log2fc <- log2(fc); names(log2fc) <- d
  prism.log2fc <- c(prism.log2fc,log2fc)
}
candidate.prism <- prism.log2fc[prism.log2fc > 0.1]

prism_auc <- prism.pred.auc%>%
  rownames_to_column(.)
write_tsv(prism_auc,"prism_auc.txt")
