# Supplementary material for: Intrinsic immune evasion patterns predict temozolomide sensitivity and immunotherapy response in lower-grade gliomas
Source: BMC Cancer. 2022 Sep 12;22:973. doi: 10.1186/s12885-022-09984-5 (PMC9465887; doi:10.1186/s12885-022-09984-5)
Supplement: Supplementary file 7 — Additional file 7. R codes. [file 12885_2022_9984_MOESM7_ESM.zip › R codes/sankey.R]

df <- read.table("easy_input.txt",sep = "\t",row.names = 1,header = T)
head(df)
library(ggalluvial)

mycol <- rep(c("#B0C4DE","#EEB4B4","#EE9572","#EED5B7","#E0EEEE","#3A5FCD","#9FB6CD","#EE9572","#CDB5CD","#EE6363","#F5DEB3","#6E568C","#E0367A","#D8D155","#64495D","#7CC767"),2)

UCB_lodes <- to_lodes_form(df[,1:ncol(df)],
                           axes = 1:ncol(df),
                           id = "Cohort")
dim(UCB_lodes)
head(UCB_lodes)

tail(UCB_lodes)

pdf(file = "sankey3.pdf",
    width = 6,
    height = 5,
)

ggplot(UCB_lodes,
       aes(x = x, stratum = stratum, alluvium = Cohort,
           fill = stratum, label = stratum)) +
  scale_x_discrete(expand = c(0, 0)) + 
  geom_flow(width = 1/8) + 
  geom_stratum(alpha = .9,width = 1/10) + 
  geom_text(stat = "stratum", size = 3,color="black") +

  scale_fill_manual(values = mycol) +
  
  xlab("") + ylab("") +
  theme_bw() +
  theme(panel.grid =element_blank()) + 
  theme(panel.border = element_blank()) + 
  theme(axis.line = element_blank(),axis.ticks = element_blank(),axis.text = element_blank()) + #È¥µô×ø±êÖá
  ggtitle("")+
  guides(fill = FALSE) 
dev.off()
