# Supplementary material for: Intrinsic immune evasion patterns predict temozolomide sensitivity and immunotherapy response in lower-grade gliomas
Source: BMC Cancer. 2022 Sep 12;22:973. doi: 10.1186/s12885-022-09984-5 (PMC9465887; doi:10.1186/s12885-022-09984-5)
Supplement: Supplementary file 7 — Additional file 7. R codes. [file 12885_2022_9984_MOESM7_ESM.zip › R codes/ssGSEA.R]

inputFile="TCGA-LGG-TPM.txt"    

#
library(GSVA)
library(limma)
library(GSEABase)

#
rt=read.table(inputFile,sep="\t",header=T,check.names=F)
rt=as.matrix(rt)
rownames(rt)=rt[,1]
exp=rt[,2:ncol(rt)]
dimnames=list(rownames(exp),colnames(exp))
mat=matrix(as.numeric(as.matrix(exp)),nrow=nrow(exp),dimnames=dimnames)
mat=avereps(mat)
mat=mat[rowMeans(mat)>0,]

gene_set<-read.csv("mmc3.csv")[, 1:2]
head(gene_set)
list<- split(as.matrix(gene_set)[,1], gene_set[,2])
gsva_matrix<- gsva(mat, list,method='ssgsea',kcdf='Gaussian',abs.ranking=TRUE)
normalize=function(x){
  return((x-min(x))/(max(x)-min(x)))}

#
ssgseaOut=normalize(gsva_matrix)
ssgseaOut=rbind(id=colnames(ssgseaOut),ssgseaOut)
write.table(ssgseaOut,file="ssgseaOut.txt",sep="\t",quote=F,col.names=F)
