# Supplementary material for: Intrinsic immune evasion patterns predict temozolomide sensitivity and immunotherapy response in lower-grade gliomas
Source: BMC Cancer. 2022 Sep 12;22:973. doi: 10.1186/s12885-022-09984-5 (PMC9465887; doi:10.1186/s12885-022-09984-5)
Supplement: Supplementary file 7 — Additional file 7. R codes. [file 12885_2022_9984_MOESM7_ESM.zip › R codes/timeROC.R]

library(timeROC)
library(survival)

Sys.setenv(LANGUAGE = "en") 
options(stringsAsFactors = FALSE) 

tr <- read.csv("easy_input.csv", row.names = 1)
tr1 <- read.csv("easy_input.csv", row.names = 1)
tr2 <- read.csv("easy_input.csv", row.names = 1)


ROC.a <- timeROC(T=tr$time, 
                 delta=tr$status, marker=tr$a,
                 cause=1,
                 weighting="marginal",
                 times=c(1,2,3,4,5),
                 iid=TRUE)
ROC.b <- timeROC(T=tr1$time, 
                 delta=tr1$status, marker=tr1$b,
                 cause=1,
                 weighting="marginal",
                 times=c(1,2,3,4,5),
                 iid=TRUE)
ROC.c <- timeROC(T=tr2$time, 
                 delta=tr2$status, marker=tr2$c,
                 cause=1,
                 weighting="marginal",
                 times=c(1,2,3,4,5),
                 iid=TRUE)


pdf("timeROC.pdf", 6, 5)
plotAUCcurve(ROC.a, conf.int=FALSE, col="red")
plotAUCcurve(ROC.b, conf.int=FALSE, col="darkblue",add=TRUE)
plotAUCcurve(ROC.c, conf.int=FALSE, col="darkgreen",add=TRUE)

#
legend("topright", c("TCGA","CGGA","Meta-GEO"),
       col=c("red","darkblue","darkgreen"),
       bty='n', lty=1, lwd=2, cex=0.8)
dev.off()
